# Supplementary material for: A Flexible Triboelectric Nanogenerator Based on Multilayer MXene/Cellulose Nanofibril Composite Film for Patterned Electroluminescence Display
Source: Materials (Basel). 2022 Sep 29;15(19):6770. doi: 10.3390/ma15196770 (PMC9571373; doi:10.3390/ma15196770)
Supplement: Supplementary file 1 [file materials-15-06770-s001.zip]

Archive with 1 entries (1 files):
- materials-1906175-supplementary.pdf
